# Supplementary material for: Analysis on alteration of road traffic casualties in western China from multi-department data in recent decade
Source: Front Public Health. 2022 Nov 10;10:972948. doi: 10.3389/fpubh.2022.972948 (PMC9686336; doi:10.3389/fpubh.2022.972948)
Supplement: Supplementary file 1 [file Table_1.xlsx]

## Sheet: Accident
Year			2009			2010			2011			2012			2013			2014			2015			2016			2017			2018			2019
Province	City	Altitude	Num	Fatalities	injuries	Num	Fatalities	injuries	Num	Fatalities	injuries	Num	Fatalities	injuries	Num	Fatalities	injuries	Num	Fatalities	injuries	Num	Fatalities	injuries	Num	Fatalities	injuries	Num	Fatalities	injuries	Num	Fatalities	injuries	Num	Fatalities	injuries
Sichuan	Chengdu	<500	4539	763	4605	3325	700	3469	2810	684	2991	2418	658	2315	2324	653	2196	2382	652	2359	2133	617	2024	1837	666	1525	1711	613	1367	1865	661	1473	1784	614	1276
	Zigong	<500	560	94	753	384	87	510	455	83	625	430	81	573	416	81	533	377	80	552	375	64	522	363	81	459	322	85	375	187	72	213	347	67	440
	Panzhihua	501-1500	471	59	668	345	50	590	202	52	283	164	53	236	137	53	150	127	40	136	90	35	105	157	36	178	137	36	160	139	33	157	122	30	110
	Luzhou	<500	555	149	691	403	136	496	349	133	396	285	131	371	304	145	408	331	152	404	332	149	411	98	50	90	95	52	102	137	51	190	123	53	145
	Deyang	<500	872	177	972	794	156	886	655	154	670	640	150	635	577	146	607	482	133	494	365	130	415	302	81	367	270	66	288	285	77	310	277	71	289
	Mianyang	<500	2262	204	2749	937	195	1206	846	184	1035	737	178	813	625	178	672	806	178	953	711	205	828	636	143	760	596	172	719	742	210	854	632	183	712
	Guangyuan	<500	610	90	888	521	80	695	563	70	834	338	67	452	260	66	344	273	64	409	283	64	382	266	70	327	197	67	241	340	73	492	466	68	675
	Suining	<500	682	68	816	359	70	474	255	69	314	232	69	248	278	65	314	255	66	307	170	71	181	117	52	104	108	48	94	123	40	139	115	40	130
	Neijiang	<500	596	62	772	442	45	666	361	44	495	310	47	416	313	43	433	309	48	435	277	48	365	259	48	315	260	46	304	166	45	211	108	44	93
	Leshan	<500	3752	178	3141	1001	162	1395	978	159	1372	816	154	1135	822	148	1135	647	161	818	675	157	862	569	152	731	518	138	628	572	175	637	563	163	642
	Nanchong	<500	1281	99	1389	450	102	548	1067	104	1633	471	97	569	363	97	390	284	93	345	287	86	361	245	96	244	207	85	228	322	56	396	265	92	302
	Meishan	<500	368	105	404	299	97	374	74	83	119	209	90	249	195	87	217	185	85	187	185	85	198	153	64	163	136	56	132	189	68	171	92	51	69
	Yibin	<500	1364	115	2142	1106	105	1749	242	92	267	899	104	1275	890	103	1337	764	102	1172	584	101	837	506	111	671	556	101	713	790	104	1091	942	88	1259
	Guangan	<500	321	55	478	205	46	347	479	97	570	93	45	121	86	43	69	75	40	79	64	36	66	140	54	132	101	47	99	92	42	84	73	23	79
	Dazhou	<500	456	96	550	223	95	289	197	47	271	182	84	226	159	83	213	131	82	128	170	79	193	177	81	211	115	75	77	328	108	406	361	121	432
	Yaan	501-1500	976	94	1490	413	104	632	195	85	232	323	95	446	272	78	384	355	86	463	339	80	430	410	77	573	470	76	673	593	92	817	618	85	815
	Bazhong	<500	143	95	226	143	95	224	208	69	375	113	85	163	99	84	160	128	93	171	240	116	289	103	68	131	91	55	94	172	61	259	123	37	190
	Ziyang	<500	407	121	518	241	103	302	537	99	588	268	92	325	263	90	301	217	89	232	198	77	229	210	106	237	224	94	240	174	114	183	179	101	178
	Aba	1501-3000	219	72	304	159	76	245	312	97	448	101	71	156	122	72	195	150	72	216	141	91	248	109	38	159	102	51	132	231	52	393	286	54	431
	Ganzi	1501-3000	102	42	128	100	96	187	136	89	167	57	53	103	72	47	87	59	57	149	94	49	160	66	53	112	55	47	91	107	97	212	113	86	177
	Liangshan	1501-3000	379	96	589	608	108	844	359	99	480	524	99	576	587	94	631	492	91	488	530	100	502	552	27	474	436	25	345	1250	120	1739	1724	224	2274
Yunnan	Kunming	1501-3000	2676	332	3361	2322	329	2824	2201	334	2707	1585	302	1941	1543	301	1863	1688	331	1894	1602	329	1729	1725	326	1794	1511	324	1507	1670	322	1408	1634	318	1268
	Qujing	1501-3000	213	144	237	194	136	233	175	104	178	231	131	287	231	129	270	491	326	536	478	322	538	437	316	417	435	310	434	411	307	347	406	288	325
	Yuxi	1501-3000	155	140	152	159	153	132	185	158	159	174	144	146	171	142	123	290	227	272	288	224	238	250	216	199	250	205	218	359	203	295	481	183	393
	Baoshan	1501-3000	119	77	154	109	82	133	83	60	106	109	77	120	101	94	117	246	217	231	236	218	215	214	208	160	219	212	149	277	210	170	372	202	266
	Zhaotong	1501-3000	111	105	149	84	68	102	116	62	183	120	68	198	117	71	180	197	118	280	307	118	431	372	149	464	745	145	1006	956	142	1190	1175	134	1434
	Lijiang	1501-3000	59	47	87	47	64	36	35	30	61	46	43	70	40	43	44	168	94	229	121	89	180	155	79	207	153	76	197	232	76	297	214	68	197
	Puer	501-1500	261	95	374	249	103	332	236	92	327	161	96	208	155	94	204	289	224	247	248	223	236	241	217	240	224	213	174	212	171	168	259	234	221
	Lincang	501-1500	101	63	126	231	65	279	370	56	500	184	58	223	150	44	232	121	81	139	120	81	137	78	65	105	78	60	117	78	60	91	73	58	94
	Chuxiong	1501-3000	286	104	376	333	101	448	375	104	547	287	95	510	243	93	370	185	91	247	164	91	337	150	85	214	111	83	108	205	104	275	251	97	289
	Honghe	501-1500	215	198	251	223	202	293	248	209	301	227	192	277	223	185	265	364	264	339	361	263	339	322	255	273	308	254	271	331	240	300	351	229	325
	Wenshan	501-1500	101	118	141	101	115	82	120	127	164	121	112	80	112	111	114	288	238	296	229	232	199	229	223	175	227	222	205	233	207	178	231	204	194
	Banna	501-1500	163	79	247	170	77	225	167	77	203	137	71	175	135	71	197	165	97	181	151	98	186	139	87	150	119	86	125	144	82	148	134	77	126
	Dali	1501-3000	324	111	473	305	114	502	405	124	644	298	111	496	273	109	380	829	353	1151	644	353	778	649	343	799	591	340	643	550	315	635	596	295	650
	Dehong	501-1500	71	63	69	60	62	40	74	66	96	48	58	22	51	57	22	187	200	106	187	199	101	212	240	116	203	210	99	203	173	147	283	211	241
	Nujiang	501-1500	25	30	28	16	27	28	19	26	28	18	13	31	19	20	28	37	21	59	45	26	50	41	36	43	30	31	36	26	28	24	29	29	30
	Diqing	>3000	28	19	39	32	25	63	46	27	90	32	19	56	25	21	34	27	36	28	43	35	66	35	35	39	49	38	70	53	29	93	60	36	88
Guizhou	Guiyang	501-1500	412	207	501	369	213	507	346	245	418	259	161	334	221	150	276	202	141	240	189	140	217	1099	137	1492	1732	363	1957	2896	353	3361	2620	441	2876
	Liupanshui	1501-3000	120	56	203	108	52	197	92	45	159	87	52	163	92	42	146	75	38	91	72	37	91	1199	65	2019	1335	272	2016	1141	194	1706	1136	186	1587
	Zunyi	501-1500	134	89	185	96	79	166	18	50	61	74	101	179	85	99	120	89	99	71	81	98	73	2289	764	2956	2160	743	2771	1420	367	1825	1341	454	1712
	Tongren	501-1500	93	57	131	92	55	159	38	30	94	77	55	134	74	53	101	74	56	101	76	54	99	1497	326	2054	1315	301	1538	1305	300	1544	1514	242	1555
	Qianxinan	501-1500	98	87	156	100	81	195	108	86	180	89	66	155	87	65	137	85	63	130	76	62	100	791	60	1154	911	226	1158	18	6	18	1100	294	1388
	Bije	501-1500	166	112	223	163	102	281	153	97	243	118	87	162	104	84	99	104	75	122	98	67	89	1730	362	2711	1458	392	2026	1352	338	1867	1390	277	1808
	Anshun	501-1500	101	144	178	99	126	222	71	101	116	53	82	94	62	72	114	50	65	88	45	62	51	2311	86	3572	3835	514	5549	2133	249	3091	2323	469	3227
	Qiandongnan	501-1500	243	132	300	253	125	336	336	146	416	281	141	297	241	128	322	194	118	213	153	90	155	422	88	579	518	309	489	493	173	484	632	244	591
	Qiannan	501-1500	255	153	360	280	122	412	293	128	397	248	124	343	210	96	280	213	91	266	195	82	222	1113	309	1393	1397	323	1806	1384	322	1784	1313	278	1564
Xizang	Lasa	>3000	191	87	210	311	110	352	274	75	299	243	75	251	280	83	346	158	95	189	147	62	170	163	64	154	140	58	148	140	61	138	166	54	183
	Cangdu	>3000	10	22	9	117	51	80	244	29	198	13	23	12	4	8	5	8	12	11	5	6	7	24	12	43	3	6	4	6	11	7	17	17	19
	Shannan	>3000	124	35	94	128	65	207	111	35	191	75	30	68	85	19	83	62	25	69	50	21	71	42	9	43	29	6	38	28	4	63	39	9	52
	Rikaze	>3000	148	64	214	54	49	80	53	41	67	162	63	227	183	61	198	51	39	68	29	10	52	11	10	11	20	19	39	6	1	7	50	16	72
	Naqu	>3000	24	42	25	8	28	10	7	39	33	38	51	27	36	52	52	9	20	16	16	19	17	3	10	7	64	23	58	131	22	172	64	18	81
	Ali	>3000	48	16	42	36	43	47	33	45	48	72	18	36	23	4	27	13	7	14	9	8	9	10	14	18	5	12	7	16	6	28	11	9	22
	Linzhi	>3000	52	66	65	36	14	50	117	9	39	31	47	52	38	34	58	31	37	49	26	27	25	3	2	1	8	11	9	5	7	3	78	6	74
Gansu	Lanzhou	1501-3000	586	269	549	643	235	744	729	261	789	712	238	752	721	228	827	713	226	801	713	224	803	711	222	801	686	248	839	839	241	900	858	243	910
	Jiayuguan	1501-3000	59	17	88	42	13	38	32	17	26	30	13	42	45	20	42	37	16	41	37	16	33	34	14	32	48	33	50	81	29	76	81	19	65
	Jinchang	1501-3000	85	33	126	183	28	295	228	34	306	187	30	221	177	32	229	197	32	248	185	32	238	118	31	141	107	33	157	122	33	140	101	22	134
	Baiyin	1501-3000	174	64	268	189	57	252	176	71	232	193	63	252	217	66	254	334	60	469	434	88	582	391	80	511	384	87	480	493	99	609	343	90	399
	Tianshui	501-1500	109	75	136	119	72	116	132	97	122	98	88	117	101	92	110	98	91	100	99	87	97	97	86	93	109	99	95	114	99	84	114	99	71
	Jiuquan	501-1500	181	78	248	163	77	187	150	80	166	136	71	145	126	76	140	124	73	109	121	73	110	116	70	109	137	89	158	137	88	155	137	88	153
	Zhangye	501-1500	217	93	212	199	90	193	184	98	229	172	85	177	151	87	140	167	94	146	149	90	136	144	96	105	217	107	237	153	105	141	160	86	146
	Wuwei	1501-3000	199	79	178	174	75	179	162	80	181	142	71	132	160	75	157	139	72	128	131	72	130	126	69	125	115	76	97	91	62	80	93	58	75
	Dingxi	1501-3000	204	111	217	212	100	221	212	117	226	226	108	214	238	112	247	205	111	179	212	108	205	209	112	194	215	120	193	221	112	176	202	116	168
	Longnan	501-1500	52	62	68	177	138	270	113	73	172	120	66	157	104	72	137	107	71	125	103	72	100	106	70	117	105	70	132	110	68	111	124	65	124
	Pingliang	501-1500	99	111	57	97	101	50	113	117	65	97	101	55	97	106	59	99	101	57	103	105	60	104	101	69	135	109	147	163	102	136	140	100	127
	Qingyang	501-1500	366	118	425	358	115	418	377	154	487	346	108	444	335	116	451	329	112	394	331	110	375	329	109	375	310	107	332	309	104	322	319	101	329
	Linxia	1501-3000	162	102	203	102	50	139	132	67	193	83	65	91	73	73	65	90	69	106	78	70	68	59	47	45	70	54	56	109	56	127	51	24	44
	Gannan	1501-3000	66	57	70	65	44	77	70	56	74	76	50	106	1	0	2	2	0	3	0	0	0	1	1	0	1	0	1	2	0	2	186	83	243
Qinghai	Xining	1501-3000	425	124	471	417	124	470	462	120	525	436	112	566	434	138	455	413	133	504	435	152	465	358	138	360	458	139	442	641	147	620	737	143	700
	Haidong	1501-3000	364	129	399	374	130	402	336	127	361	311	119	354	307	113	369	293	115	298	297	110	301	315	108	304	314	110	255	323	99	301	382	105	411
	Haibei	>3000	36	38	48	40	36	59	32	37	45	35	36	23	41	29	37	41	31	36	30	31	38	34	36	36	40	38	43	32	42	35	36	39	32
	Huangnan	1501-3000	20	10	23	18	11	17	10	11	8	19	14	23	18	11	21	25	23	37	22	15	66	33	20	41	16	15	16	27	12	20	34	25	34
	Hainan	1501-3000	51	59	68	57	56	80	37	56	49	40	57	70	58	60	55	61	68	91	61	66	69	100	71	142	104	63	171	81	64	124	66	63	106
	Guoluo	>3000	16	17	22	19	19	26	17	16	51	10	17	15	10	15	52	3	5	4	11	12	14	8	9	9	16	19	29	24	20	24	37	24	50
	Yushu	>3000	10	15	15	16	19	18	15	15	39	14	15	21	7	8	9	6	6	18	10	10	17	12	20	16	10	20	17	14	16	23	32	36	42
	Haixi	1501-3000	162	130	195	193	129	312	181	127	238	167	120	244	152	117	193	125	108	141	134	112	176	117	90	152	111	90	122	105	91	118	100	67	122
Xinjiang	Wulumuqi	501-1500	612	238	637	603	269	644	686	229	658	746	230	640	597	223	681	597	198	636	584	211	620	586	171	695	570	186	606	771	146	694	451	137	396
	Kelamayi	501-1500	179	59	203	176	64	196	177	69	176	175	76	175	163	64	163	161	63	159	158	62	148	153	61	143	143	54	132	141	52	127	107	46	89
	Shihezi	501-1500	279	73	324	372	72	471	364	73	468	397	70	482	420	73	545	462	102	621	452	109	519	607	94	696	588	82	640	495	76	509	367	71	322
	Tulufan	<500	205	86	188	235	107	233	198	87	186	192	85	176	194	104	158	172	68	126	173	95	157	198	110	196	194	101	183	216	61	236	146	57	124
	Hami	501-1500	216	78	258	150	66	139	150	72	164	150	69	157	165	71	192	136	71	137	133	74	169	122	69	169	152	64	144	262	67	232	117	59	101
	Changji	501-1500	736	241	915	714	215	779	647	207	696	595	206	621	601	195	660	484	156	585	453	187	462	427	153	445	378	119	420	388	107	387	290	102	246
	Bozhou	501-1500	191	80	233	224	79	226	342	84	425	209	80	258	208	81	276	157	91	189	198	112	207	233	84	314	242	77	317	296	55	363	186	36	202
	Bazhou	501-1500	438	247	395	419	237	399	441	227	465	431	221	476	437	205	450	522	234	569	453	176	528	457	150	497	378	126	424	667	123	762	299	98	300
	Akesu	501-1500	454	220	510	503	178	591	481	235	576	545	219	625	545	193	640	734	223	923	856	248	1107	917	244	1180	834	235	966	801	196	929	562	147	601
	Kezhou	501-1500	252	54	312	261	60	364	274	53	384	315	50	429	340	83	460	413	51	574	356	48	515	354	45	468	260	48	307	188	32	199	135	29	119
	Kashi	501-1500	440	229	456	443	197	547	380	197	487	243	151	300	204	105	242	221	146	252	181	124	206	176	82	188	574	259	613	1243	280	1421	513	245	448
	Hetian	501-1500	325	89	457	394	88	557	441	96	650	379	83	566	434	149	577	361	134	441	443	91	553	390	69	502	314	64	395	330	54	401	260	67	296
	Yli	501-1500	369	164	387	369	171	384	313	183	272	273	176	226	254	151	219	225	149	176	218	159	176	138	96	132	126	87	89	123	85	82	93	79	70
	Tacheng	501-1500	243	81	314	264	85	331	175	91	177	134	92	167	119	74	98	108	65	83	92	55	70	85	47	86	85	43	73	85	41	69	62	38	44
	ALE	501-1500	87	64	108	83	61	86	92	68	98	94	57	106	77	61	69	61	45	56	70	54	93	55	52	91	46	44	45	53	38	45	45	48	39

## Sheet: Population
		Population(hundred thousand)
Year		2009	2010	2011	2012	2013	2014	2015	2016	2017	2018	2019
Province	City
Sichuan	Chengdu	1286.6	1404.8	1407.08	1417.78	1429.76	1442.75	1465.75	1591.76	1604.47	1633	1658.1
	Zigong	280.7	267.9	268.4	271.32	273.83	274.58	277.02	278.08	290.14	292	292.2
	Panzhihua	117	121.4	121.99	123.09	123.33	123.2	123.25	123.56	123.61	123.6	121.4
	Luzhou	434.3	421.8	422.5	425	424.58	425	428.52	430.64	431.72	432.4	432.9
	Deyang	365.7	361.6	359.19	353.13	352.37	351.09	351.32	351.97	353.16	354.5	356.1
	Mianyang	496.3	461.4	462	464.02	467.64	473.94	477.19	481.09	483.56	485.7	487.7
	Guangyuan	274.4	248.4	249	253	254.5	257.5	263	263.5	266	266.7	267.5
	Suining	357.9	325.2	326.01	326.77	327.5	328.25	329	329.8	323.59	320.2	318.9
	Neijiang	395.7	370.3	370.91	371.81	372.46	373.26	373.97	374.66	375.37	369.9	370
	Leshan	338	323.6	324.334	325.44	325.56	325	326.05	326.5	327.21	326.7	327.1
	Nanchong	625.3	627.9	628.53	630.03	631.7	633.38	636.4	640.22	641.79	644	643.5
	Meishan	299.2	295	295.83	296.64	297.84	298.97	300.13	300.09	297.48	298.4	299.5
	Yibin	446	447.2	446	446	446.5	447	449.003	451	453	455.6	457.3
	Guangan	368.7	320.5	321	321.64	322.43	323.159	324.66	326.47	325.03	324.1	325.1
	Dazhou	573.6	546.8	548.56	549.27	551.28	553	556.76	559.77	568.95	572	574.1
	Yaan	152.7	150.7	151.71	152.65	153.373	154.37	154.683	153.97	153.78	154	154.1
	Bazhong	316.3	328.4	329.63	330.79	331.72	332.21	332.86	331.14	331.67	332.2	331.9
	Ziyang	424	366.5	363.01	358.85	357.12	354.72	356.93	254.05	255.31	251.2	250.3
	Aba	91.2	89.9	90.22	90.67	91.23	92.03	93.01	93.46	94.01	94.4	94.6
	Ganzi	101.5	109.2	110	112.2	113.78	114.79	116.49	118.05	118.63	119.6	119.9
	Liangshan	439.9	453.3	454.1	456.1	458.5	462	468	482.22	483.52	490.8	492.8
Yunnan	Kunming	628	643.9	648.6	653.3	657.9	662.6	667.7	672.8	678.3	685	695
	Qujing	581.8	586.1	588.9	593.6	597.4	600.9	604.7	608.4	612.2	615.54	617.8
	Yuxi	228.7	230.6	231.8	233	234	235.1	236.2	237.5	238.1	238.6	238.9
	Baoshan	247.7	250.9	252.5	254	255.4	256.7	258.1	259.7	261.4	262.7	263
	Zhaotong	534.3	521.9	525.9	529.6	534.2	538.7	543	547.5	553.7	559.1	564.6
	Lijiang	122.6	124.6	125.4	126.2	126.9	127.5	128	128.5	129	129.6	130.2
	Puer	258.7	254.6	256.1	257.5	258.4	259.4	260.5	261.7	262.7	263.7	265.2
	Lincang	239.6	243.2	244.8	246.3	247.9	249.3	250.9	252	252.6	253.6	253.8
	Chuxiong	270.1	268.7	270.4	271.9	272.4	272.8	273.3	273.9	274.4	274.8	275.5
	Honghe	444.2	450.6	453.5	456.1	459.1	462	465	468.1	471.3	474.4	477.5
	Wenshan	345.4	352.2	354.2	356.1	357.8	359.3	360.7	362.1	363.6	365.4	367.2
	Banna	107.6	113.5	114.2	114.9	115.2	115.7	116.4	117.2	118	118.8	119.6
	Dali	350.8	346	347.8	349.3	351	352.7	354.4	356.3	358.4	359.93	361.9
	Dehong	119.4	121.3	122.1	122.9	124.5	126.4	127.9	129.4	130.9	131.6	132.4
	Nujiang	53.6	53.5	53.6	53.8	53.9	54.1	54.2	54.4	54.7	55.3	55.7
	Diqing	37.9	40.1	40.3	40.5	40.6	40.7	40.8	41	41.2	41.4	40
Guizhou	guiyang	3537	3479	3530	3587	3732	3677	3708	3758	3803	3822	3848
	Liupanshui	288	285.4	285	285.9	287.4	288.2	289	298.3	300.4	301.3	302.5
	Zunyi
	Tongren
	Qianxinan
	Bije
	Anshun
	Qiandongnan
	Qiannan
Tebit	Lasa	-	55.94	56.54	57.38	58.85	61.29	63.93	66.53	68.83	70.38	72.07
	Cangdu	-	65.75	66.41	67.34	67.95	68.36	68.96	69.63	70.48	71.77	73.01
	Shannan	-	32.9	33.24	33.71	34.18	34.75	35.42	36.11	36.81	37.53	38.26
	Rikaze	-	70.33	71.04	72.05	72.88	73.73	74.78	75.89	77.1	78.57	80.1
	Naqu	-	46.24	46.71	47.36	47.88	48.36	48.98	49.63	50.37	51.32	52.25
	Ali	-	9.55	9.64	9.78	9.92	10.1	10.31	10.52	10.74	10.95	11.16
	Linzhi	-	19.51	19.72	20	20.39	20.96	21.59	22.23	22.82	23.3	23.8
Gansu	Lanzhou	332.18	361.62	362.09	363.05	364.16	366.49	369.31	370.55	373	375.36	379.09
	Jiayuguan	21.09	23.19	23.32	23.43	23.55	24.13	24.39	24.59	25	25.2	25.31
	Jinchang	47.57	46.41	46.59	46.74	46.86	47.01	47.05	46.98	46.9	46.86	45.82
	Baiyin	175.72	170.88	171.33	171.92	171.22	170.83	170.99	171.64	172.9	173.42	174.08
	Tianshui	343.07	326.25	327.47	328.22	329.3	330.31	331.17	332.3	334	335.49	336.89
	Jiuquan	101.88	109.59	110.07	110.44	110.83	111.19	111.54	111.94	112.4	112.7	113.22
	Zhangye	128.81	119.95	120.46	120.76	121.05	121.33	121.98	122.42	122.9	123.38	123.76
	Wuwei	191.83	181.51	181.97	182.16	181.02	181.36	181.64	181.98	182.5	182.78	182.5
	Dingxi	294.13	269.86	270.51	276.92	277.07	277.22	277.83	278.98	280.8	282.17	282.58
	Longnan	262.21	256.77	256.09	256.95	257.52	258.71	259.09	260.41	262.3	263.43	264.31
	Pingliang	220.15	206.8	207.67	208.19	208.67	121.33	209.8	210.31	211.3	211.91	212.53
	Qingyang	252.68	221.12	221.48	221.84	222.27	222.35	223.05	224.19	225.7	226.66	227.88
	Linxia	196.06	194.67	196.29	197.62	198.88	200.44	201.21	202.64	204.4	205.88	207.14
	Gannan	68.08	68.91	68.85	69.31	69.78	70.18	70.5	71.02	71.6	72.02	72.32
Qinghai	Xining	193.9	196	197.4	198.4	200.3	202.6	201.4	203.3	205.6	207.4	238.71
	Haidong	161.4	161.8	164.9	167.7	170.3	172.4	170.1	171.3	172	172.6	149.32
	Haibei	28.1	28.3	28.5	28.9	29.2	29.6	29.7	295.8	29.7	295.6	28.49
	Huangnan	24.7	25.4	25.8	26.3	26.8	27.3	27.1	27.5	27.9	278.5	28.02
	Hainan	44.1	44.7	45.1	45.7	46.3	47.1	46.7	46.9	47.3	47.1	47.8
	Guoluo	16.6	17.4	17.8	18.7	19.2	19.4	19.7	20.3	20.7	20.4	21.16
	Yushu	35.7	37.3	38.5	39.2	39.5	40.5	39.2	40.4	40.9	41.4	42.25
	Haixi	38.6	39.1	39.6	40.3	40.8	41.3	40.2	40.4	40.5	40.5	52.07
Xinjiang	Wulumuqi	241.19	-	249.35	257.8	262.93	266.91	266.83	267.87	222.62	222.26	-
	Kelamayi	27.6	-	28.23	28.58	29.02	29.58	29.97	30.45	30.74	30.77	-
	Shihezi	63.52	-	62.44	62	62.26	63.72	63.26	58.38	59.25	59.3	-
	Tulufan	61.46	-	63.19	62.53	64.29	65.31	65.19	63.27	63.73	63.34	-
	Hami	56.78	-	58.39	59.24	60.84	61.69	61.67	56.16	56.11	55.94	-
	Changji	140.65	-	139.46	140.21	140.5	141.26	139.28	140.1	140.61	139.37	-
	Bozhou	47.83	-	48.73	48.45	49.04	49.39	47.97	47.76	47.54	47.85	-
	Bazhou	129.33	-	136.6	137.47	140.42	139.87	139.38	122.95	124.13	124.21	-
	Akesu	230.5	-	238.97	239.69	245.76	253.05	253.05	250.83	254.58	256.17	-
	Kezhou	53.02	-	55.43	56.06	57.62	59.64	59.61	60.29	62.06	62.45	-
	Kashi	387.28	-	410.2	415.13	422.82	448.82	449.92	451.47	464.97	463.38	-
	Hetian	195.58	-	207.58	212.34	215.45	255.82	232.43	244.98	252.28	253.06	-
	Yli	444.34	-	459.84	462.84	471.57	473.64	469.63	466.21	461.7	458.26	-
	Tacheng	102.26	-	104.48	104.78	105.99	105.15	102.42	101.69	100.9	99.25	-
	ALE	65.78	-	66.89	66.34	67.05	67.58	66.8	67.2	67.16	65.95	-

## Sheet: Vehicle ownship
	Vehicle ownship(ten thousand)
City	2009	2010	2011	2012	2013	2014	2015	2016	2017	2018	2019
Chengdu	235.92	259.93	259.93	304.36	338.61	385.69	428.61	466.74	494.18	548.44	580
Kunming	115.9	132.01	149.58	170.71	180.39	199.06	217.51	229.51	253.64	267.42	285.54
Qujing	66.14	76.77	86.75	95.1	98.28	105.96	108.36	102.58	119.41	113.81	122.1
Yuxi	51.38	58.2	64.54	70.17	74.53	79.48	83.77	80.02	92.33	93.2	94.94
Baoshan	37.57	44.95	52.9	59.68	60.26	66.33	70.36	72.27	80.93	83.45	88.51
Zhaotong	30.91	37.76	44.76	51.4	58.06	65.06	72.33	72.18	87.76	94.54	102.69
Lijiang	12.35	14.86	17.91	20.84	23.6	25.95	28.62	28.87	32.93	33.79	36.18
Puer	43.16	51.42	61.59	71.28	79	86.19	94.51	91.29	109.09	111.24	118.26
Lincang	26.55	34.13	43.72	52.94	62.33	70.2	77.39	77.99	89.93	90.89	96.47
Chuxiong	33.37	39.57	45.17	50.21	54.99	56.47	61.38	63.6	71.51	74.31	77.67
Honghe	55.2	64.14	73.26	79.74	83.43	86.29	95.07	96.33	112.32	116.46	125.22
Wenshan	39.84	47.25	55.12	62.97	61.4	70.42	77.95	82.12	86.81	91.31	98.57
Banna	29.39	33.04	37.46	40.77	44.58	46.79	49.85	42.07	49.68	50.45	52
Dali	45.23	53.79	63.21	70.57	77.27	84.12	90.64	88.58	105.23	107.11	113.42
Dehong	30.2	34.15	38.92	41.62	45.9	49.55	53.28	50.27	60.4	63.8	66.69
Nujiang	3.1	3.55	4.4	5.22	6.26	7.41	8.49	9.23	11.03	11.91	13.36
Diqing	5.14	6.08	7.05	7.45	7.8	8.63	9.42	10.06	11.44	11.42	12.43
Lanzhou	-	25	30	36	43	52.42	62.51	73.14	83.16	88.14	92.49
Jiayuguan	-	2	3	3	4	4.29	5.01	5.82	6.44	6.91	7.31
Jinchang	-	3	3	4	4	5.03	5.8	6.5	7.18	7.86	8.51
Baiyin	-	9	11	13	15	16.29	21.55	22.46	24.33	25.81	24.79
Tianshui	-	7	8	11	13	15.45	22.31	25.7	28.31	30.5	30.44
Jiuquan	-	6	8	9	11	12.19	14.21	16.44	18.11	19.4	20.48
Zhangye	-	5	6	8	10	11.3	13.44	15.8	17.69	19.17	20.5
Wuwei	-	6	7	8	10	12.19	14.9	16.96	18.91	20.69	21.96
Dingxi	-	7	9	12	14	16.62	28.09	30.48	31.99	33.43	30.58
Longnan	-	6	7	7	9	9.75	13.34	14.68	16.05	17.66	19.11
Pingliang	-	7	8	10	12	12.86	19.23	21.51	23.47	25.19	23.89
Qingyang	-	8	10	13	16	18.29	24.16	27.19	29.53	31.79	31.7
Linxia	-	7	8	10	13	14.15	19.43	20.91	21.69	23.84	24.69
Gannan	-	3	3	4	4	4.93	6.82	6.83	6.79	7.24	6.85

## Sheet: National
Year	Num of Accident	Num of fatality	Injuries	HI	CFR	MRV	MRP
2009	238351	67759	275125	1.43857	0.19761	3.63	5.1
2010	219521	65225	254075	1.45453	0.20427	3.15	4.89
2011	210812	62387	237421	1.42216	0.20809	2.78	4.65
2012	204196	59997	224327	1.39241	0.21102	2.5	4.45
2013	198394	58539	213724	1.37233	0.21501	2.34	4.32
2014	196812	58523	211882	1.37393	0.21643	2.22	4.28
2015	187781	58022	199880	1.37342	0.22498	2.08	4.22
2016	212846	63093	226430	1.36025	0.21792	2.14	4.56
2017	203049	63772	209654	1.3466	0.23323	2.06	4.59
2018	244937	63194	258532	1.31351	0.19642	1.93	4.53
2019	247646	62763	256101	1.28758	0.19683	1.8	4.48

## Sheet: Western
Year	Num of Accident	Num of fatality	Injuries	HI	CFR	MRV	MRP	Vehicle	Population
2009	61163	18134	73466	1.49764	0.19797	4.46295	4.98392	4063.23	36385
2010	52799	17584	66018	1.5834	0.21033	3.7052	4.87524	4745.76	36068
2011	51564	16868	62395	1.53718	0.21281	3.16566	4.65684	5328.43	36222
2012	46538	16233	54695	1.52409	0.22887	2.77858	4.45619	5842.19	36428
2013	45053	15876	51711	1.50017	0.2349	2.5434	4.33332	6242.03	36637
2014	44900	16795	50894	1.50755	0.24812	2.53665	4.55903	6620.92	36839
2015	43526	16444	48977	1.50303	0.25136	2.26837	4.42412	7249.26	29753
2016	54018	17372	63337	1.49411	0.21524	2.25295	4.64318	7710.78	37414
2017	55447	18375	62903	1.46587	0.22608	2.22622	4.87465	8253.89	37695
2018	71613	19085	80878	1.39588	0.19092	2.13291	5.02819	8947.85	37956
2019	75540	19511	83823	1.36794	0.18881	2.05024	5.11027	9516.44	38180

## Sheet: Eastern
Year	Num of Accident	Num of fatality	Injuries	HI	CFR	MRV	MRP	Vehicle	Population
2009	61163	18134	73466	1.49764	0.19797	4.46295	4.98392	4063.23	36385
2010	52799	17584	66018	1.5834	0.21033	3.7052	4.87524	4745.76	36068
2011	51564	16868	62395	1.53718	0.21281	3.16566	4.65684	5328.43	36222
2012	46538	16233	54695	1.52409	0.22887	2.77858	4.45619	5842.19	36428
2013	45053	15876	51711	1.50017	0.2349	2.5434	4.33332	6242.03	36637
2014	44900	16795	50894	1.50755	0.24812	2.53665	4.55903	6620.92	36839
2015	43526	16444	48977	1.50303	0.25136	2.26837	4.42412	7249.26	29753
2016	54018	17372	63337	1.49411	0.21524	2.25295	4.64318	7710.78	37414
2017	55447	18375	62903	1.46587	0.22608	2.22622	4.87465	8253.89	37695
2018	71613	19085	80878	1.39588	0.19092	2.13291	5.02819	8947.85	37956
2019	75540	19511	83823	1.36794	0.18881	2.05024	5.11027	9516.44	38180
