# Supplementary material for: Analysis on alteration of road traffic casualties in western China from multi-department data in recent decade
Source: Front Public Health. 2022 Nov 10;10:972948. doi: 10.3389/fpubh.2022.972948 (PMC9686336; doi:10.3389/fpubh.2022.972948)
Supplement: Supplementary file 2 [file Table_2.XLSX]

## Sheet: Data
Code	Reagon	Time	Vehicle type			Road grade	Road shape				Accident pattern						Accident reason
			S passage car involved	M/L passage car involved	Truck involved		Flat straight	Curve	Slope	Curve combine slope	Frontal	Rear-end	Falling	Fixed object	Side	Fire and other	Over speed	Fatigue	Illegal passing	Drive opposite	With car too close	Bad weather	Overload	Illegal drive	Driver error	vehicle failure
200901	1	0	0	1	0	3	0	0	0	1	0	0	1	0	0	0	1	0	0	0	0	1	0	0	0	0
200902	1	0	0	0	1	5	1	0	0	0	0	0	1	0	0	0	0	0	0	0	0	0	1	0	1	0
200903	0	0	0	1	0	3	0	0	0	1	0	0	1	0	0	0	1	0	0	0	0	1	0	0	1	0
200904	0	0	0	1	0	2	1	0	0	0	1	0	0	0	0	0	1	0	1	0	0	0	1	0	0	0
200905	0	0	0	1	0	6	1	0	0	0	0	0	1	0	0	0	1	0	0	0	0	0	0	0	1	0
200906	1	0	0	0	1	5	0	0	0	1	0	0	1	0	0	0	0	0	0	0	0	0	0	0	0	0
200907	0	0	0	0	0	6	0	0	1	0	0	1	0	0	0	0	0	0	0	0	0	1	1	0	1	0
200908	0	0	0	0	0	6	1	0	0	0	1	0	0	0	0	0	1	0	1	0	0	1	0	0	0	0
200909	0	0	0	0	0	6	0	0	1	0	0	0	1	0	0	0	1	0	0	0	0	1	0	0	0	0
200910	1	0	0	0	1	6	0	0	1	0	0	1	0	0	0	0	1	0	0	0	0	0	1	0	0	0
200911	1	0	0	0	0	5	1	0	0	0	0	0	1	0	0	0	0	0	0	0	0	0	1	0	0	0
200912	0	1	0	1	0	2	1	0	0	0	1	0	0	0	0	0	1	0	0	0	0	0	1	0	0	0
200913	0	1	0	0	1	1	1	0	0	0	1	0	0	0	0	0	0	0	0	0	0	0	0	0	0	1
200914	0	0	0	0	1	2	1	0	0	0	1	0	0	0	0	0	1	0	0	1	0	0	1	0	0	0
200915	1	1	0	0	1	3	0	0	0	1	0	0	1	0	0	0	0	0	0	0	0	0	1	0	0	0
200916	0	0	0	0	1	6	0	0	1	0	0	1	0	0	0	0	0	0	0	0	0	0	1	0	0	0
200917	0	0	0	1	0	5	0	0	0	1	0	0	1	0	0	0	0	0	0	0	0	0	1	0	0	0
200918	0	0	0	1	0	5	0	0	0	1	0	0	1	0	0	0	0	0	0	0	0	0	1	0	1	0
200919	1	0	0	1	1	3	0	0	0	1	0	0	0	0	1	0	1	0	0	0	0	1	1	0	0	0
200920	0	0	0	1	0	3	0	0	0	1	0	0	1	0	0	0	1	0	0	0	0	1	0	0	0	0
200921	0	1	0	0	1	2	0	0	0	1	0	0	0	0	0	1	1	0	0	0	0	0	1	0	0	0
200922	0	0	0	1	0	1	1	0	0	0	0	0	1	0	0	0	1	0	0	0	0	1	0	0	0	0
200923	0	0	0	1	0	5	0	0	0	1	0	0	1	0	0	0	1	0	0	0	0	0	1	0	0	0
200924	0	0	0	1	1	2	1	0	0	0	1	0	0	0	0	0	1	0	0	1	0	0	0	0	0	0
201001	1	0	0	1	0	3	0	0	0	1	0	0	1	0	0	0	1	0	0	0	0	1	0	0	0	0
201002	1	0	1	0	0	3	0	1	0	0	0	0	1	0	0	0	0	0	0	0	0	1	1	0	1	0
201003	0	0	0	1	0	1	1	0	0	0	0	0	1	0	0	0	0	0	0	0	0	1	0	0	1	0
201004	1	0	0	0	1	5	0	0	0	1	0	0	0	1	0	0	1	0	0	0	0	0	1	0	1	0
201005	1	1	0	1	0	1	0	0	1	0	0	0	1	0	0	0	1	0	0	1	0	0	0	0	0	0
201006	0	0	0	1	0	1	1	0	0	0	0	0	1	0	0	0	1	0	1	0	0	0	0	0	0	0
201007	0	0	0	1	0	6	0	0	0	1	0	0	0	1	0	0	0	0	0	0	0	1	0	0	1	0
201008	1	0	0	1	0	2	0	0	0	1	1	0	0	0	0	0	1	0	1	1	0	1	0	0	0	0
201009	0	0	0	1	0	1	1	0	0	0	1	0	0	0	0	0	1	0	1	1	0	0	0	0	0	0
201010	0	0	0	1	0	6	1	0	0	0	0	0	1	0	0	0	1	0	0	1	0	1	0	0	0	0
201011	1	0	0	0	1	5	1	0	0	0	0	0	1	0	0	0	0	0	0	0	0	0	1	0	0	0
201012	0	1	0	0	1	6	1	0	0	0	0	0	0	0	0	1	1	0	0	0	0	0	1	0	0	0
201013	0	1	0	1	0	2	0	0	0	1	1	0	0	0	0	0	1	1	0	1	0	0	1	0	0	0
201014	1	0	0	1	0	2	0	0	0	1	0	0	1	0	0	0	0	0	0	0	0	0	1	0	1	0
201015	0	1	0	1	0	2	0	0	1	0	1	0	0	0	0	0	1	0	0	1	0	1	0	0	0	0
201016	1	0	0	1	0	4	1	0	0	0	0	0	1	0	0	0	1	0	0	0	0	1	0	0	1	0
201017	1	0	0	1	0	2	0	0	0	1	0	0	1	0	0	0	1	0	0	0	0	0	0	0	0	0
201018	0	0	1	0	0	2	1	0	0	0	1	0	0	0	0	0	1	0	1	0	0	0	1	0	0	0
201019	0	0	0	1	0	3	0	0	0	1	1	0	0	0	0	0	1	0	0	0	0	0	1	0	0	0
201020	1	0	0	1	0	4	1	0	0	0	0	1	0	0	0	0	1	1	0	0	0	0	1	0	0	0
201021	1	0	0	1	0	2	0	0	0	1	0	0	1	0	0	0	0	0	0	0	0	0	0	0	1	1
201022	0	1	0	0	1	2	0	0	1	0	0	0	0	0	1	0	1	0	0	0	0	0	0	0	0	0
201023	0	0	1	0	1	3	1	0	0	0	1	0	0	0	0	0	1	0	0	1	0	0	1	0	0	0
201024	0	0	0	1	0	6	1	0	0	0	0	0	0	0	0	1	1	0	0	0	0	0	1	0	0	1
201025	1	0	0	1	0	4	1	0	0	0	0	0	1	0	0	0	0	0	0	0	0	0	0	1	0	0
201026	1	0	1	0	0	5	1	0	0	0	0	0	1	0	0	0	0	0	0	0	0	0	0	1	0	0
201027	0	0	0	0	1	6	1	0	0	0	0	1	0	0	0	1	1	0	0	0	0	1	1	0	0	0
201028	1	1	0	1	0	2	1	0	0	0	0	0	1	0	0	0	0	0	0	0	0	0	0	1	0	0
201029	1	0	1	0	0	6	1	0	0	0	0	1	0	0	0	0	0	0	0	0	0	0	1	0	0	0
201030	1	1	0	1	0	3	0	0	0	1	0	0	1	0	0	0	1	0	0	0	0	1	0	0	0	0
201031	0	1	0	1	1	1	1	0	0	0	0	0	0	0	1	0	1	0	0	0	1	0	1	0	0	0
201032	0	1	0	1	0	2	1	0	0	0	1	0	0	0	0	0	0	0	0	0	0	0	1	0	0	0
201033	1	0	0	1	0	3	0	0	0	1	0	0	1	0	0	0	0	0	0	0	0	1	0	0	1	0
201034	0	0	0	0	0	5	0	0	1	0	0	0	1	0	0	0	0	0	0	0	0	1	1	0	1	0
201101	0	1	0	1	0	6	1	0	0	0	0	1	1	0	0	0	1	0	0	0	0	0	0	1	0	0
201102	1	0	0	1	0	3	0	0	0	1	0	0	1	0	0	0	0	0	0	0	0	1	1	0	1	0
201103	0	0	0	1	0	2	0	0	1	0	0	0	1	0	0	0	0	0	0	0	0	1	0	0	1	0
201104	0	0	0	0	0	4	0	0	0	1	0	0	1	0	0	0	0	0	0	0	0	1	1	0	1	0
201105	1	0	0	1	0	5	0	0	0	1	0	0	1	0	0	0	1	0	0	0	0	0	0	0	0	0
201106	0	0	0	1	0	2	1	0	0	0	0	0	1	0	0	0	0	0	0	0	0	1	1	0	0	0
201107	1	0	0	1	0	3	0	0	0	1	0	0	1	0	0	0	0	0	0	0	0	0	1	0	1	0
201108	0	1	0	1	0	1	1	0	0	0	0	0	0	0	1	0	0	0	0	0	0	0	0	0	1	0
201109	0	0	0	0	1	6	1	0	0	0	0	0	1	0	0	0	1	0	0	0	0	1	0	0	0	0
201110	0	1	0	1	0	6	0	1	0	0	0	1	0	0	0	0	0	0	0	1	0	0	0	0	1	0
201111	1	1	0	1	0	3	1	0	0	0	0	0	1	0	0	0	0	0	0	0	0	1	0	0	0	1
201112	0	1	0	1	0	6	1	0	0	0	0	0	0	0	0	1	0	0	0	0	0	0	1	0	0	0
201113	0	1	0	0	1	6	0	0	1	0	0	1	0	0	0	0	0	0	0	0	1	0	0	0	0	0
201114	0	1	0	1	0	3	1	0	0	0	0	1	0	0	0	0	0	0	0	0	0	1	1	0	1	0
201115	0	1	0	1	0	1	1	0	0	0	0	1	1	0	0	0	0	0	0	0	0	0	0	0	1	0
201116	0	0	0	1	0	2	0	0	0	1	0	0	1	0	0	0	1	0	0	0	0	1	0	0	0	0
201117	0	0	1	0	0	3	1	0	0	0	1	0	0	0	0	0	0	0	0	1	0	1	1	0	0	0
201118	0	0	0	1	0	6	1	0	0	0	0	0	1	0	0	0	1	1	0	0	1	0	0	0	0	0
201119	0	0	0	1	0	2	0	0	0	1	0	0	1	0	0	0	0	0	0	0	0	0	0	0	1	0
201120	1	1	0	1	0	2	1	0	0	0	0	1	0	0	0	1	1	0	0	0	0	0	1	0	0	0
201121	1	0	0	0	1	5	1	0	0	0	0	0	1	0	0	0	0	0	0	0	0	0	0	1	0	0
201122	1	0	1	0	0	2	1	0	0	0	1	0	0	0	0	0	0	0	0	0	0	1	0	0	1	0
201123	1	0	0	0	0	5	0	1	0	0	0	0	1	0	0	0	0	0	0	0	0	0	1	0	0	0
201124	0	0	0	1	0	2	0	0	0	1	1	0	0	0	0	0	1	0	0	1	0	0	1	0	0	0
201125	1	0	0	1	0	5	0	0	1	0	0	0	1	0	0	0	0	0	0	0	0	0	0	0	1	0
201126	0	0	0	1	0	5	1	0	0	0	0	0	1	0	0	0	0	0	1	0	0	1	0	0	1	0
201127	1	0	1	0	0	5	0	0	0	1	0	0	1	0	0	0	0	0	0	0	0	0	1	0	1	0
201201	0	0	0	0	1	6	0	0	0	1	1	0	0	0	0	0	1	1	0	1	0	1	0	0	0	0
201202	1	1	0	1	0	6	1	0	0	0	0	0	1	0	0	0	0	0	0	0	0	1	0	0	1	0
201203	1	0	0	1	0	2	0	0	0	1	0	0	1	0	0	0	0	0	0	0	0	0	0	0	0	1
201204	0	0	0	1	0	3	0	0	0	1	0	0	1	0	0	0	1	0	0	0	0	1	0	0	1	0
201205	1	0	0	1	0	2	0	0	0	1	0	0	1	0	0	0	0	0	0	0	0	0	0	0	1	1
201206	0	0	0	1	0	2	0	0	1	0	0	0	1	0	0	0	1	0	1	0	0	0	0	1	0	0
201207	0	0	0	1	0	2	1	0	0	0	1	0	0	0	0	0	0	0	0	1	0	0	0	0	0	0
201208	0	0	0	1	0	6	1	0	0	0	1	0	0	0	0	0	0	0	0	0	0	0	0	1	0	0
201209	0	0	0	0	1	2	1	0	0	0	1	0	0	0	0	0	1	0	1	1	0	0	1	0	0	0
201210	1	0	1	0	0	2	0	0	0	1	0	0	1	0	0	0	1	0	0	0	0	1	0	0	0	0
201211	0	0	0	1	0	2	1	0	0	0	1	0	0	0	0	0	1	0	0	1	0	1	1	1	0	0
201212	0	1	1	1	0	1	0	0	1	0	0	1	0	0	0	0	1	1	0	0	0	0	1	0	0	0
201213	0	0	0	1	0	4	0	0	0	1	0	0	1	0	0	0	0	0	0	0	0	1	0	0	0	1
201214	0	1	0	1	0	6	0	0	0	1	0	0	1	0	0	0	0	0	0	0	0	1	0	0	1	0
201215	0	0	0	0	0	4	0	0	0	1	0	0	1	0	0	0	0	0	0	0	0	1	1	0	1	0
201216	0	0	1	0	0	3	0	0	0	1	1	0	0	0	0	0	1	0	0	1	0	1	1	0	0	0
201217	0	1	0	1	0	6	1	0	0	0	0	1	0	0	0	1	0	1	0	0	0	0	0	0	0	0
201218	1	0	1	1	0	6	1	0	0	0	0	0	0	1	0	0	0	0	0	0	0	0	1	0	1	0
201219	0	0	0	1	0	6	0	0	1	0	0	0	1	0	0	0	1	0	0	0	0	1	0	0	0	0
201220	1	1	0	0	1	2	0	0	0	1	0	0	1	0	0	0	1	0	0	1	0	1	0	0	1	0
201221	0	0	1	1	0	6	1	0	0	0	0	0	1	0	0	0	0	0	0	0	0	0	0	1	0	0
201222	0	0	0	1	0	2	1	0	0	0	0	1	0	0	0	0	1	0	0	0	0	0	1	0	0	0
201223	0	0	0	1	0	2	1	0	0	0	0	0	1	0	0	0	1	0	0	0	0	0	1	0	0	0
201224	0	0	1	1	0	4	0	1	0	0	0	0	1	0	0	0	0	0	0	0	0	0	0	0	1	0
201225	0	1	1	0	0	4	1	0	0	0	0	0	1	0	0	0	0	1	0	0	0	1	1	0	0	0
201301	1	0	0	1	0	4	0	1	0	0	0	0	1	0	0	0	0	0	1	0	0	0	0	0	1	0
201302	1	1	0	1	0	3	0	0	0	1	0	0	1	0	0	1	1	0	0	0	0	0	1	0	1	0
201303	1	0	0	1	0	4	0	0	0	1	0	0	1	0	0	0	1	0	0	0	0	0	0	0	1	0
201304	1	0	1	1	0	5	0	0	1	0	0	0	1	0	0	0	0	0	0	0	0	0	1	1	0	0
201305	0	0	0	1	0	3	1	0	0	0	0	0	1	0	0	0	0	0	0	0	0	1	0	0	1	0
201306	0	1	0	1	0	6	0	0	1	0	0	0	1	0	0	0	0	0	0	1	0	0	0	0	1	0
201307	1	0	0	1	0	6	0	0	0	1	0	0	1	0	0	0	1	0	0	0	0	0	0	0	1	0
201308	0	0	0	0	1	6	0	0	0	1	0	1	0	0	0	0	0	0	0	0	0	0	0	0	1	0
201309	0	0	0	1	0	4	0	0	0	1	0	0	1	0	0	0	1	0	0	0	0	1	0	0	1	0
201310	0	1	0	0	1	3	0	0	0	1	0	0	1	0	0	0	1	0	0	0	0	0	1	0	0	0
201311	0	1	0	1	0	6	1	0	0	0	0	1	0	0	0	0	1	0	0	0	1	0	0	0	0	0
201312	1	0	1	0	0	5	0	0	0	1	0	0	1	0	0	0	1	0	0	0	0	1	1	0	0	0
201313	0	0	0	0	1	2	1	0	0	0	0	0	0	0	1	0	1	1	0	1	0	0	0	0	0	0
201314	0	0	0	0	1	2	1	0	0	0	1	0	0	0	0	0	0	0	0	1	0	0	1	0	0	0
201315	1	0	0	0	1	2	0	0	1	0	0	0	1	0	0	0	0	0	0	0	0	0	1	0	0	0
201316	0	1	0	0	1	1	1	0	0	0	0	0	1	0	1	0	1	0	0	0	0	1	1	1	0	0
201401	1	0	0	0	1	5	0	0	0	1	0	0	1	0	0	0	1	0	0	0	0	0	1	0	0	0
201402	1	0	1	0	0	5	0	0	1	0	0	0	1	0	0	0	0	0	0	0	0	1	1	0	1	0
201403	1	1	0	1	0	2	0	0	1	0	0	0	1	0	0	0	0	0	0	0	0	1	0	1	1	0
201404	1	0	0	1	0	5	0	0	0	1	0	0	1	0	0	0	0	0	0	0	0	0	0	0	1	0
201405	0	0	0	0	1	2	1	0	0	0	0	0	1	0	0	0	1	0	0	0	0	0	1	0	1	0
201406	0	0	1	0	0	5	0	0	0	1	0	0	1	0	0	0	1	0	0	0	0	0	0	0	1	0
201407	0	1	0	0	1	6	1	0	0	0	0	1	0	0	0	1	0	0	0	0	0	0	1	0	0	1
201408	1	0	0	1	0	3	0	0	1	0	1	0	1	0	0	0	1	0	0	1	0	0	0	0	0	0
201409	1	0	0	1	0	3	0	1	0	0	0	0	1	0	0	0	1	0	0	1	0	0	0	0	0	0
201410	1	0	0	1	0	6	1	0	0	0	1	0	0	0	0	0	1	1	0	0	0	0	0	0	0	0
201411	1	0	1	0	0	5	0	0	0	1	0	0	1	0	0	0	1	0	0	0	0	0	1	1	0	0
201412	0	0	0	0	1	1	0	0	1	0	0	0	1	0	0	0	0	0	0	0	0	0	1	0	0	0
201413	0	1	0	0	1	6	1	0	0	0	0	1	0	0	0	0	1	0	0	1	0	0	1	1	0	0
201501	0	0	0	0	1	6	0	0	1	0	0	1	0	0	0	1	1	0	0	0	0	1	0	0	0	1
201502	0	0	0	1	0	3	0	0	0	1	0	0	1	0	0	0	1	0	0	0	0	0	1	0	0	0
201503	0	1	0	1	0	2	0	0	0	1	0	0	1	0	0	0	1	0	0	0	0	0	0	1	0	0
201504	1	0	1	0	0	5	0	0	0	1	0	0	1	0	0	0	1	0	0	0	0	1	1	1	0	0
201505	1	1	0	1	0	5	1	0	0	0	0	0	1	0	0	0	1	0	0	0	0	0	0	0	1	0
201506	0	1	1	0	0	5	1	0	0	0	1	0	0	0	0	0	0	0	0	0	0	0	1	0	0	1
201507	0	0	0	1	0	3	0	0	0	1	0	0	1	0	0	0	1	0	0	0	0	0	0	0	0	0
201508	1	0	0	1	0	3	0	0	0	1	0	0	1	0	0	0	0	0	1	1	0	0	0	0	0	0
201509	0	0	0	1	0	6	1	0	0	0	0	0	0	0	1	0	1	0	0	0	0	1	0	1	0	0
201510	0	0	0	1	0	2	0	0	0	1	0	0	1	0	0	0	1	0	0	0	0	0	0	0	1	0
201511	0	1	0	0	1	6	1	0	0	0	0	0	0	1	0	0	0	0	0	0	0	0	1	1	0	0
201512	0	0	0	0	1	6	1	0	0	0	0	0	0	0	0	1	0	0	0	0	0	0	0	1	0	0
201601	1	0	0	0	0	4	0	0	0	1	0	0	0	0	0	1	0	0	0	0	0	0	0	0	1	1
201602	0	1	0	1	0	6	0	0	0	1	0	0	0	0	0	1	0	1	0	0	0	0	0	0	0	0
201603	0	1	0	1	0	6	1	0	0	0	0	0	1	0	0	0	0	0	0	0	0	0	0	0	0	1
201604	0	0	0	0	1	2	0	0	1	0	0	0	0	0	1	0	1	0	0	0	0	0	1	0	0	0
201605	1	1	0	1	0	2	0	0	0	1	0	0	1	0	0	0	1	0	0	0	0	1	0	0	0	0
201606	0	1	0	0	1	6	0	0	0	1	1	0	1	0	0	0	1	0	0	0	0	1	0	1	0	0
201607	0	0	0	1	0	6	1	0	0	0	0	0	1	0	0	0	0	0	0	0	0	0	0	0	0	1
201608	0	1	0	0	1	6	1	0	0	0	1	0	0	0	0	0	0	0	0	0	0	0	0	0	0	1
201609	0	1	0	0	1	2	1	0	0	0	1	0	0	0	0	0	0	0	0	1	0	0	1	0	0	0
201610	1	1	1	0	0	4	0	0	0	1	0	0	1	0	0	0	1	0	0	0	0	0	1	0	0	0
201611	0	0	1	0	0	4	0	0	1	0	0	0	1	0	0	0	0	0	0	0	0	1	0	0	1	0
201701	1	1	0	0	1	2	0	1	0	0	1	0	0	0	0	0	1	0	0	0	0	0	0	0	0	0
201702	1	0	0	1	0	2	1	0	0	0	0	0	1	0	0	0	1	0	0	0	0	0	1	0	0	0
201703	1	0	1	0	0	1	1	0	0	0	1	0	0	0	0	0	0	0	0	1	1	0	0	0	0	0
201704	0	0	0	0	1	2	0	1	0	0	0	0	0	0	0	1	0	0	0	1	0	1	0	0	0	0
201705	0	0	0	0	1	6	1	0	0	0	0	0	0	0	0	1	0	0	0	0	0	0	0	0	0	1
201706	0	0	0	1	0	6	0	1	0	0	0	0	1	0	0	0	1	0	0	0	0	1	0	0	1	0
201707	0	0	0	1	0	2	1	0	0	0	1	0	0	0	0	0	1	0	0	0	0	0	0	0	1	0
201708	1	1	0	1	0	6	1	0	0	0	0	0	0	1	0	0	1	1	0	0	0	0	0	0	0	0
201709	0	0	0	0	1	6	1	0	0	0	1	0	0	0	0	0	0	0	0	0	0	1	1	0	0	0
201801	0	0	1	0	0	2	0	1	0	0	1	0	0	0	0	0	1	0	0	0	0	1	1	0	0	0
201802	0	0	0	1	0	3	0	1	0	0	0	0	1	0	0	0	1	0	0	0	0	1	1	0	0	0
201803	0	1	0	1	0	6	1	0	0	0	1	0	0	0	0	0	0	1	0	0	0	0	0	0	0	0
201804	1	1	0	0	1	6	0	0	1	0	0	1	0	0	0	0	1	0	0	0	0	0	0	0	0	1
201805	0	1	1	0	0	2	0	0	0	1	0	0	0	0	0	0	0	0	0	0	0	1	1	0	0	0
201901	0	0	0	0	1	5	0	1	0	0	0	0	0	0	1	0	0	0	0	0	1	0	0	0	0	0
201902	0	0	0	1	0	5	0	0	0	1	0	0	0	0	0	1	0	0	0	0	1	0	0	0	0	0

## Sheet: description of variables code 
description of variables code
Reagon	Western,1;Eastern,0
Time	Night,1,Day,0
Road grade	Hihgway,1
	Level 1,2
	Level 2,3
	Level 3,4
	Level 4,5
	Other,6
